# Supplementary material for: 1-Bromo-4-methyl-2-nitro­benzene
Source: Acta Crystallogr Sect E Struct Rep Online. 2011 Sep 14;67(Pt 10):o2641. doi: 10.1107/S1600536811036439 (PMC3201330; doi:10.1107/S1600536811036439)
Supplement: Supplementary file 1 [file e-67-o2641-sup1.cif]

##############################################################################
#                                                                            #
# This CIF contains the data in a paper accepted for publication in          #
# Acta Crystallographica Section E. It conforms to the requirements of       #
# Notes for Authors for Acta Crystallographica Section E, and has been       #
# peer reviewed under the auspices of the IUCr Commission on Journals.       #
#                                                                            #
# Full details of the Crystallographic Information File format               #
# are given in the paper "The Crystallographic Information File (CIF):       #
# a New Standard Archive File for Crystallography" by S. R. Hall, F. H.      #
# Allen and I. D. Brown [Acta Cryst. (1991), A47, 655-685].                  #
#                                                                            #
# The current version of the core CIF dictionary is obtainable from          #
# ftp://ftp.iucr.org/pub/cif_core.dic.                                       #
#                                                                            #
# Software is freely available for graphical display of the structure(s)     #
# in this CIF. For information consult the CIF software page                 #
# http://www.iucr.org/resources/cif/software.                                #
#                                                                            #
# This file may be used for bona fide research purposes within the           #
# scientific community so long as proper attribution is given to the journal # 
# article from which it was obtained.                                        #
#                                                                            #
##############################################################################
data_global
_audit_creation_method     'form.cif (version 2.0)'
_journal_data_validation_number     ?
_journal_date_recd_electronic     2011-08-15
_journal_date_accepted     2011-09-07
_journal_name_full     'Acta Crystallographica, Section E'
_journal_year     2011
_journal_volume     67
_journal_issue     10
_journal_page_first     o2641
_journal_page_last     o2641
_journal_paper_category     QO
_journal_coeditor_code     VM2119
_publ_contact_author_name     'HongYu, Chen'
_publ_contact_author_address
;
School of Chemistry and Chemical Engineering,
TaiShan Medical University
Tai'an 271016
People's Republic of China
;
_publ_contact_author_email     'Binboll@126.com'
_publ_contact_author_fax     '86 0538 6236795'
_publ_contact_author_phone     '86 0538 6236121'
_publ_section_title
;
1-Bromo-4-methyl-2-nitrobenzene
;
_publ_section_title_footnote     .
loop_
    _publ_author_name
    _publ_author_footnote
    _publ_author_address
    'Li, Ping' ?
;
School of Chemistry and Chemical Engineering,
TaiShan Medical University
Tai'an 271016
People's Republic of China
;
    'Wang, Hai' ?
;
School of Chemistry and Chemical Engineering,
TaiShan Medical University
Tai'an 271016
People's Republic of China
;
    'Zhang, XiMan' ?
;
School of Chemistry and Chemical Engineering,
TaiShan Medical University
Tai'an 271016
People's Republic of China
;
    'Chen, HongYu' ?
;
School of Chemistry and Chemical Engineering,
TaiShan Medical University
Tai'an 271016
People's Republic of China
;
_publ_section_synopsis     .
data_I
_audit_creation_method     SHELXL-97
_chemical_name_systematic
;
 1-Bromo-4-methyl-2-nitrobenzene
;
_chemical_name_common     ?
_chemical_formula_moiety     'C7 H6 Br N O2'
_chemical_formula_sum     'C7 H6 Br N O2'
_chemical_formula_iupac     'C7 H6 Br N O2'
_chemical_formula_weight     216.04
_chemical_melting_point     ?
_symmetry_cell_setting     orthorhombic
_symmetry_space_group_name_H-M     'P n a 21 '
_symmetry_space_group_name_Hall     'P 2c -2n '
loop_
    _symmetry_equiv_pos_as_xyz
    'x, y, z'
    '-x, -y, z+1/2'
    '-x+1/2, y+1/2, z+1/2'
    'x+1/2, -y+1/2, z'
_cell_length_a     13.016(5)
_cell_length_b     14.617(5)
_cell_length_c     4.037(5)
_cell_angle_alpha     90.000
_cell_angle_beta     90.000
_cell_angle_gamma     90.000
_cell_volume     768.1(10)
_cell_formula_units_Z     4
_cell_measurement_reflns_used     1057
_cell_measurement_theta_min     3.1238
_cell_measurement_theta_max     28.8453
_cell_measurement_temperature     180.6
_exptl_crystal_description     BLOCK
_exptl_crystal_colour     'pale yellow'
_exptl_crystal_size_max     0.16
_exptl_crystal_size_mid     0.12
_exptl_crystal_size_min     0.10
_exptl_crystal_density_diffrn     1.868
_exptl_crystal_density_meas     ?
_exptl_crystal_density_method     'not measured'
_exptl_crystal_F_000     424
_exptl_absorpt_coefficient_mu     5.296
_exptl_absorpt_correction_type     multi-scan
_exptl_absorpt_process_details
;
(CrysAlis PRO; Oxford Diffraction, 2010)
;
_exptl_absorpt_correction_T_min     0.62671
_exptl_absorpt_correction_T_max     0.68973
_exptl_special_details     ?
_diffrn_ambient_temperature     180.6
_diffrn_radiation_type     MoK\a
_diffrn_radiation_wavelength     0.71073
_diffrn_radiation_source     'fine-focus sealed tube'
_diffrn_radiation_monochromator     graphite
_diffrn_measurement_device_type
                              'Oxford Diffraction MODEL NAME? CCD area-detector'
_diffrn_measurement_method     'phi and omega scans'
_diffrn_detector_area_resol_mean     ?
_diffrn_reflns_number     3749
_diffrn_reflns_av_R_equivalents     0.0417
_diffrn_reflns_av_sigmaI/netI     0.0555
_diffrn_reflns_theta_min     3.13
_diffrn_reflns_theta_max     26.37
_diffrn_reflns_theta_full     26.37
_diffrn_measured_fraction_theta_max     0.998
_diffrn_measured_fraction_theta_full     0.998
_diffrn_reflns_limit_h_min     -13
_diffrn_reflns_limit_h_max     16
_diffrn_reflns_limit_k_min     -18
_diffrn_reflns_limit_k_max     18
_diffrn_reflns_limit_l_min     -4
_diffrn_reflns_limit_l_max     5
_diffrn_standards_number     ?
_diffrn_standards_interval_count     ?
_diffrn_standards_interval_time     ?
_diffrn_standards_decay_%     ?
_refine_special_details
;
 Refinement of F^2^ against ALL reflections.  The weighted R-factor wR and
 goodness of fit S are based on F^2^, conventional R-factors R are based
 on F, with F set to zero for negative F^2^. The threshold expression of
 F^2^ > 2sigma(F^2^) is used only for calculating R-factors(gt) etc. and is
 not relevant to the choice of reflections for refinement.  R-factors based
 on F^2^ are statistically about twice as large as those based on F, and R-
 factors based on ALL data will be even larger.
;
_reflns_number_total     1446
_reflns_number_gt     1189
_reflns_threshold_expression     >2sigma(I)
_refine_ls_structure_factor_coef     Fsqd
_refine_ls_matrix_type     full
_refine_ls_R_factor_all     0.0671
_refine_ls_R_factor_gt     0.0529
_refine_ls_wR_factor_gt     0.1243
_refine_ls_wR_factor_ref     0.1313
_refine_ls_goodness_of_fit_ref     1.186
_refine_ls_restrained_S_all     1.240
_refine_ls_number_reflns     1446
_refine_ls_number_parameters     102
_refine_ls_number_restraints     25
_refine_ls_hydrogen_treatment     constr
_refine_ls_weighting_scheme     calc
_refine_ls_weighting_details
         'calc w=1/[\s^2^(Fo^2^)+(0.0631P)^2^+0.0000P] where P=(Fo^2^+2Fc^2^)/3'
_atom_sites_solution_hydrogens     geom
_atom_sites_solution_primary     direct
_atom_sites_solution_secondary     difmap
_refine_ls_shift/su_max     0.000
_refine_ls_shift/su_mean     0.000
_refine_diff_density_max     0.849
_refine_diff_density_min     -0.453
_refine_ls_extinction_method     none
_refine_ls_extinction_coef     ?
_refine_ls_abs_structure_details     'Flack (1983), 556 Friedel pairs'
_refine_ls_abs_structure_Flack     -0.04(4)
loop_
    _atom_type_symbol
    _atom_type_description
    _atom_type_scat_dispersion_real
    _atom_type_scat_dispersion_imag
    _atom_type_scat_source
    'C' 'C' 0.0033 0.0016
                         'International Tables Vol C Tables 4.2.6.8 and 6.1.1.4'
    'H' 'H' 0.0000 0.0000
                         'International Tables Vol C Tables 4.2.6.8 and 6.1.1.4'
    'N' 'N' 0.0061 0.0033
                         'International Tables Vol C Tables 4.2.6.8 and 6.1.1.4'
    'O' 'O' 0.0106 0.0060
                         'International Tables Vol C Tables 4.2.6.8 and 6.1.1.4'
    'Br' 'Br' -0.2901 2.4595
                         'International Tables Vol C Tables 4.2.6.8 and 6.1.1.4'
_computing_data_collection
;
CrysAlis PRO (Oxford Diffraction, 2010)
;
_computing_cell_refinement
;
CrysAlis PRO (Oxford Diffraction, 2010)
;
_computing_data_reduction
;
CrysAlis PRO (Oxford Diffraction, 2010)
;
_computing_structure_solution     'SIR97 (Altomare <i>et al.</i>,1999)'
_computing_structure_refinement     'SHELXL-97 (Sheldrick, 2008 )'
_computing_molecular_graphics     'SHELXTL (Sheldrick, 2008 )'
_computing_publication_material     'WinGX (Farrugia,1999)'
loop_
    _atom_site_type_symbol
    _atom_site_label
    _atom_site_fract_x
    _atom_site_fract_y
    _atom_site_fract_z
    _atom_site_U_iso_or_equiv
    _atom_site_adp_type
    _atom_site_calc_flag
    _atom_site_refinement_flags
    _atom_site_occupancy
    _atom_site_symmetry_multiplicity
    _atom_site_disorder_assembly
    _atom_site_disorder_group
    Br Br1 0.38514(5) 0.46896(5) -0.1387(5) 0.0399(3) Uani d . 1 1 . .
    C C1 0.1871(6) 0.4507(5) 0.1963(18) 0.0252(17) Uani d . 1 1 . .
    C C2 0.2674(5) 0.4080(5) 0.0313(18) 0.0233(16) Uani d . 1 1 . .
    C C3 0.2651(6) 0.3145(5) -0.003(2) 0.0307(18) Uani d . 1 1 . .
    H H3 0.3182 0.2847 -0.1126 0.037 Uiso calc R 1 1 . .
    C C4 0.1847(6) 0.2649(5) 0.1252(19) 0.0298(17) Uani d . 1 1 . .
    H H4 0.1855 0.2016 0.1034 0.036 Uiso calc R 1 1 . .
    C C5 0.1030(6) 0.3055(6) 0.2844(19) 0.035(3) Uani d . 1 1 . .
    C C6 0.1046(5) 0.4002(5) 0.314(2) 0.026(2) Uani d . 1 1 . .
    H H6 0.0496 0.4301 0.4135 0.032 Uiso calc R 1 1 . .
    C C7 0.0156(6) 0.2492(6) 0.422(2) 0.044(2) Uani d . 1 1 . .
    H H7A 0.0271 0.1857 0.3726 0.067 Uiso calc R 1 1 . .
    H H7B -0.0478 0.2686 0.3221 0.067 Uiso calc R 1 1 . .
    H H7C 0.0118 0.2575 0.6572 0.067 Uiso calc R 1 1 . .
    N N1 0.1794(8) 0.5505(5) 0.2441(19) 0.046(2) Uani d U 1 1 . .
    O O1 0.1192(6) 0.5797(5) 0.451(2) 0.073(3) Uani d U 1 1 . .
    O O2 0.2367(7) 0.5997(5) 0.110(2) 0.085(2) Uani d U 1 1 . .
loop_
    _atom_site_aniso_label
    _atom_site_aniso_U_11
    _atom_site_aniso_U_22
    _atom_site_aniso_U_33
    _atom_site_aniso_U_12
    _atom_site_aniso_U_13
    _atom_site_aniso_U_23
    Br1 0.0283(4) 0.0560(5) 0.0354(4) -0.0095(3) 0.0030(6) 0.0041(6)
    C1 0.023(4) 0.030(4) 0.022(4) 0.004(3) -0.010(3) -0.002(3)
    C2 0.006(4) 0.040(4) 0.024(4) -0.002(3) 0.001(3) 0.008(3)
    C3 0.014(4) 0.043(4) 0.034(4) 0.004(3) -0.004(3) -0.001(3)
    C4 0.025(5) 0.030(4) 0.035(4) -0.001(3) -0.012(3) 0.002(3)
    C5 0.020(4) 0.045(4) 0.042(7) -0.012(3) -0.014(3) 0.014(4)
    C6 0.018(4) 0.040(4) 0.021(6) 0.001(3) 0.002(3) -0.003(4)
    C7 0.044(5) 0.055(5) 0.034(5) -0.021(4) -0.005(4) 0.001(4)
    N1 0.061(5) 0.034(4) 0.043(4) 0.003(4) 0.018(3) 0.000(3)
    O1 0.090(5) 0.050(4) 0.079(6) 0.000(3) 0.037(4) -0.012(3)
    O2 0.099(5) 0.053(4) 0.104(5) -0.006(4) 0.053(5) -0.003(4)
_geom_special_details
;
 All esds (except the esd in the dihedral angle between two l.s. planes)
 are estimated using the full covariance matrix.  The cell esds are taken
 into account individually in the estimation of esds in distances, angles
 and torsion angles; correlations between esds in cell parameters are only
 used when they are defined by crystal symmetry.  An approximate (isotropic)
 treatment of cell esds is used for estimating esds involving l.s. planes.
;
loop_
    _geom_bond_atom_site_label_1
    _geom_bond_atom_site_label_2
    _geom_bond_site_symmetry_2
    _geom_bond_distance
    _geom_bond_publ_flag
    Br1 C2 . 1.901(7) ?
    C1 C6 . 1.386(10) ?
    C1 C2 . 1.389(10) ?
    C1 N1 . 1.475(10) ?
    C2 C3 . 1.373(10) ?
    C3 C4 . 1.373(11) ?
    C3 H3 . 0.9300 ?
    C4 C5 . 1.377(11) ?
    C4 H4 . 0.9300 ?
    C5 C6 . 1.389(12) ?
    C5 C7 . 1.510(10) ?
    C6 H6 . 0.9300 ?
    C7 H7A . 0.9600 ?
    C7 H7B . 0.9600 ?
    C7 H7C . 0.9600 ?
    N1 O2 . 1.170(10) ?
    N1 O1 . 1.222(10) ?
loop_
    _geom_angle_atom_site_label_1
    _geom_angle_atom_site_label_2
    _geom_angle_atom_site_label_3
    _geom_angle_site_symmetry_1
    _geom_angle_site_symmetry_3
    _geom_angle
    _geom_angle_publ_flag
    C6 C1 C2 . . 120.5(7) ?
    C6 C1 N1 . . 115.5(7) ?
    C2 C1 N1 . . 123.9(7) ?
    C3 C2 C1 . . 118.6(7) ?
    C3 C2 Br1 . . 116.6(5) ?
    C1 C2 Br1 . . 124.7(5) ?
    C4 C3 C2 . . 120.3(7) ?
    C4 C3 H3 . . 119.9 ?
    C2 C3 H3 . . 119.9 ?
    C3 C4 C5 . . 122.4(7) ?
    C3 C4 H4 . . 118.8 ?
    C5 C4 H4 . . 118.8 ?
    C4 C5 C6 . . 117.2(7) ?
    C4 C5 C7 . . 121.3(7) ?
    C6 C5 C7 . . 121.5(8) ?
    C1 C6 C5 . . 120.9(7) ?
    C1 C6 H6 . . 119.6 ?
    C5 C6 H6 . . 119.6 ?
    C5 C7 H7A . . 109.5 ?
    C5 C7 H7B . . 109.5 ?
    H7A C7 H7B . . 109.5 ?
    C5 C7 H7C . . 109.5 ?
    H7A C7 H7C . . 109.5 ?
    H7B C7 H7C . . 109.5 ?
    O2 N1 O1 . . 120.7(9) ?
    O2 N1 C1 . . 120.3(8) ?
    O1 N1 C1 . . 118.6(8) ?
_iucr_refine_instructions_details
;
TITL                               110614a_xgm_9 in Pna2(1)
CELL   0.71069     13.016   14.617    4.037   90.000   90.000   90.000
ZERR         4      0.005    0.005    0.005    0.005    0.005    0.005
LATT -1
SYMM -X,-Y, 0.50000+Z
SYMM  0.50000-X, 0.50000+Y, 0.50000+Z
SYMM  0.50000+X, 0.50000-Y,Z
SFAC C  H  N  O  Br
UNIT 28 24 4 8 4
MERG 2
L.S. 50
ACTA
OMIT 2 1 3
BOND  $H
FMAP 2
PLAN 10
SHEL 999 0.8
ISOR 0.01 O1 O2
SIMU 0.005 N1 O1
SIMU 0.005 N1 O2
WGHT    0.063100
FVAR       5.38104   0.54113
BR1   5    0.385136    0.468956   -0.138654    11.00000    0.02828    0.05595 =
         0.03537    0.00407    0.00302   -0.00951
C1    1    0.187056    0.450674    0.196346    11.00000    0.02320    0.03005 =
         0.02222   -0.00248   -0.00978    0.00409
C2    1    0.267430    0.407973    0.031302    11.00000    0.00581    0.04001 =
         0.02411    0.00829    0.00092   -0.00201
C3    1    0.265117    0.314520   -0.002625    11.00000    0.01428    0.04338 =
         0.03431   -0.00092   -0.00411    0.00424
AFIX  43
H3    2    0.318205    0.284681   -0.112626    11.00000   -1.20000
AFIX   0
C4    1    0.184741    0.264931    0.125192    11.00000    0.02457    0.03019 =
         0.03453    0.00202   -0.01242   -0.00103
AFIX  43
H4    2    0.185531    0.201596    0.103392    11.00000   -1.20000
AFIX   0
C5    1    0.103039    0.305492    0.284395    11.00000    0.01960    0.04461 =
         0.04223    0.01429   -0.01425   -0.01183
C6    1    0.104613    0.400174    0.313745    11.00000    0.01837    0.03992 =
         0.02058   -0.00264    0.00191    0.00073
AFIX  43
H6    2    0.049638    0.430061    0.413457    11.00000   -1.20000
AFIX   0
C7    1    0.015604    0.249195    0.421564    11.00000    0.04370    0.05549 =
         0.03421    0.00096   -0.00461   -0.02065
AFIX 137
H7A   2    0.027125    0.185749    0.372623    11.00000   -1.50000
H7B   2   -0.047757    0.268584    0.322132    11.00000   -1.50000
H7C   2    0.011843    0.257453    0.657165    11.00000   -1.50000
AFIX   0
N1    3    0.179397    0.550458    0.244061    11.00000    0.06111    0.03386 =
         0.04346    0.00026    0.01808    0.00283
O1    4    0.119156    0.579705    0.450707    11.00000    0.09022    0.05050 =
         0.07856   -0.01187    0.03739   -0.00019
O2    4    0.236737    0.599728    0.109785    11.00000    0.09906    0.05282 =
         0.10435   -0.00258    0.05262   -0.00642
HKLF      4
REM                                110614a_xgm_9 in Pna2(1)
REM R1 =  0.0529 for   1189 Fo > 4sig(Fo)  and  0.0671 for all   1446 data
REM    102 parameters refined using     25 restraints
END
WGHT      0.0696      0.0000
REM Highest difference peak  0.849,  deepest hole -0.453,  1-sigma level  0.130
Q1    1   0.3809  0.5293 -0.1432  11.00000  0.05    0.85
Q2    1   0.3852  0.4702  0.1340  11.00000  0.05    0.59
Q3    1   0.3847  0.5120  0.3388  11.00000  0.05    0.59
Q4    1   0.3842  0.4802 -0.3875  11.00000  0.05    0.58
Q5    1   0.1992  0.5896 -0.0607  11.00000  0.05    0.53
Q6    1   0.1958  0.5891 -0.2104  11.00000  0.05    0.47
Q7    1   0.3232  0.4012 -0.1523  11.00000  0.05    0.45
Q8    1   0.1789  0.5602  0.5096  11.00000  0.05    0.42
Q9    1   0.2756  0.5917  0.2477  11.00000  0.05    0.40
Q10   1   0.1598  0.4026  0.3544  11.00000  0.05    0.37
;
