# Supplementary material for: 1-Bromo-4-methyl-2-nitro­benzene
Source: Acta Crystallogr Sect E Struct Rep Online. 2011 Sep 14;67(Pt 10):o2641. doi: 10.1107/S1600536811036439 (PMC3201330; doi:10.1107/S1600536811036439)
Supplement: Supplementary file 2 [file e-67-o2641-Isup2.hkl]

#
# h,k,l, Fc-squared, Fo-squared, sigma(Fo-squared) and status flag
#
data_I
_shelx_title '                               110614a_xgm_9 in Pna2(1)'
_shelx_refln_list_code          4
_shelx_F_calc_maximum      192.54
_exptl_crystal_F_000       424.00
_reflns_d_resolution_high  0.8001
 
loop_
 _symmetry_equiv_pos_as_xyz
 'x, y, z'
 '-x, -y, z+1/2'
 '-x+1/2, y+1/2, z+1/2'
 'x+1/2, -y+1/2, z'
 
_cell_length_a    13.0160
_cell_length_b    14.6170
_cell_length_c     4.0370
_cell_angle_alpha  90.000
_cell_angle_beta   90.000
_cell_angle_gamma  90.000
 
_shelx_F_squared_multiplier     1.000
 
loop_
 _refln_index_h
 _refln_index_k
 _refln_index_l
 _refln_F_squared_calc
 _refln_F_squared_meas
 _refln_F_squared_sigma
 _refln_observed_status
   6   0  -4      300.41      241.19     43.21 o
   8   0  -4      503.75      474.43     66.26 o
   6   1  -4      134.14       80.17     27.12 o
   7   1  -4      153.17      137.04     35.12 o
   8   1  -4       18.10       26.83     17.44 o
   9   1  -4      319.98      256.30     36.75 o
   8   2  -4      835.86      711.99     75.55 o
   9   2  -4       17.37       17.67     21.46 o
   2   0  -3     2684.67     2429.64     42.24 o
   4   0  -3      984.19      887.65     49.79 o
   8   0  -3      469.94      400.01     55.51 o
  10   0  -3      746.22      666.81     79.40 o
  12   0  -3      650.75      538.77     82.03 o
   0   1  -3        3.55        0.56      3.59 o
   1   1  -3     1420.10     1536.85     33.11 o
   2   1  -3       19.25       92.56     43.95 o
   3   1  -3     2013.64     1754.46     66.15 o
   4   1  -3      327.41      376.52     34.28 o
   6   1  -3      248.32      240.53     46.65 o
   7   1  -3      773.11      719.73     70.44 o
   8   1  -3       60.33       42.37     22.10 o
   9   1  -3       69.27       74.43     31.47 o
  10   1  -3       47.57       85.83     30.43 o
  11   1  -3      870.41      784.35     64.37 o
  12   1  -3       30.54      217.34     84.68 o
  13   1  -3       35.77       22.82     21.24 o
   1   2  -3      430.76      427.90     32.76 o
   2   2  -3     2184.07     2299.13     46.72 o
   3   2  -3       87.36       88.26     16.34 o
   4   2  -3      394.28      433.34     41.43 o
   5   2  -3      981.99      999.40    167.40 o
   6   2  -3     1961.19     1933.56     79.03 o
   7   2  -3      154.71      192.70     38.63 o
   8   2  -3      440.92      449.96     61.05 o
   9   2  -3      184.50      147.74     36.01 o
  10   2  -3      723.28      660.12     80.71 o
  11   2  -3       40.05      146.13     46.74 o
  12   2  -3      204.02      228.72     38.33 o
   0   3  -3      699.81      469.67    123.30 o
   1   3  -3     1706.41     1855.78     77.88 o
   2   3  -3      101.87      100.87     13.80 o
   3   3  -3     1040.31      990.90     35.32 o
   4   3  -3      535.11      573.91     34.27 o
   5   3  -3      282.02      328.25     30.48 o
   6   3  -3       34.85      233.26    192.80 o
   7   3  -3     1282.27     1110.35     57.31 o
   8   3  -3      133.08      202.95     34.71 o
   9   3  -3       43.30       16.33     18.38 o
  10   3  -3      258.31      202.47     45.92 o
  11   3  -3      567.26      555.83     75.01 o
  12   3  -3      125.01      127.08     47.49 o
   1   4  -3      827.59      760.33     27.47 o
   2   4  -3      907.94      880.47     32.85 o
   3   4  -3      345.50      326.55     22.35 o
   4   4  -3       82.57      104.45     32.98 o
   5   4  -3     1147.03     1091.58     52.48 o
   6   4  -3      695.26      702.53     44.97 o
   7   4  -3      179.91      188.10     56.96 o
   8   4  -3      114.52       89.69     20.75 o
   9   4  -3      570.27      515.43     47.23 o
  10   4  -3      551.89      508.01     47.00 o
  11   4  -3       29.38       48.43     34.28 o
  12   4  -3       65.16       35.34     28.89 o
   0   5  -3     2072.23     2034.92    105.86 o
   1   5  -3      555.93      511.48     37.39 o
   2   5  -3       10.84       19.74      7.02 o
   3   5  -3      534.02      531.10     31.79 o
   4   5  -3     1294.43     1288.00     58.28 o
   5   5  -3      173.60      196.97     28.32 o
   6   5  -3      231.18      214.90     26.74 o
   7   5  -3      476.28      427.78     59.13 o
   8   5  -3      378.23      353.30     38.48 o
   9   5  -3       28.51       26.78     17.45 o
  10   5  -3      376.90      318.52     39.75 o
  11   5  -3      311.46      270.13     38.52 o
  12   5  -3      145.72      110.33     38.99 o
   1   6  -3      877.49      851.31     82.99 o
   2   6  -3      358.68      275.91     29.52 o
   3   6  -3      365.02      386.11     25.53 o
   4   6  -3        9.29        9.34      8.32 o
   5   6  -3     1278.63     1169.23     59.14 o
   6   6  -3      175.34      227.61     28.88 o
   7   6  -3      144.89       66.94     46.05 o
   8   6  -3       16.80        0.17     12.88 o
   9   6  -3      720.03      712.04     56.34 o
  10   6  -3       62.37       89.23     23.46 o
  11   6  -3       18.02       44.86     24.18 o
   0   7  -3     2043.63     1954.11    118.55 o
   1   7  -3       22.39       22.15     14.22 o
   2   7  -3       38.45       36.10     14.23 o
   3   7  -3       17.53       14.69      8.45 o
   4   7  -3     1251.86     1298.48     51.89 o
   5   7  -3        1.96        4.48      9.21 o
   6   7  -3      192.99      195.53     27.04 o
   7   7  -3      165.07      160.19     25.60 o
   8   7  -3      689.52      680.15     53.01 o
   9   7  -3       50.13       37.01     26.07 o
  10   7  -3      335.07      274.85     36.53 o
  11   7  -3       12.86       45.05     24.68 o
   1   8  -3      728.84      720.41     55.82 o
   2   8  -3       89.73       99.94     20.37 o
   3   8  -3      403.80      356.71     39.77 o
   4   8  -3       70.82       49.64     47.24 o
   5   8  -3      704.65      615.51     39.32 o
   6   8  -3        6.07       -0.23     10.87 o
   7   8  -3       64.37       37.91     13.51 o
   8   8  -3        6.23       -0.94     14.10 o
   9   8  -3      658.65      721.76     65.28 o
  10   8  -3       22.43       54.36     22.06 o
   0   9  -3     2061.06     1973.86    136.53 o
   1   9  -3      108.96       53.25     37.28 o
   2   9  -3       16.41        1.96     23.11 o
   3   9  -3      111.07       67.23     74.48 o
   4   9  -3      725.63      711.33     58.59 o
   5   9  -3        8.99      -11.88     17.69 o
   6   9  -3      228.90      242.06     28.16 o
   7   9  -3       70.21       80.21     21.24 o
   8   9  -3      609.37      550.74     51.51 o
   9   9  -3       41.24       43.09     19.99 o
  10   9  -3      129.02      136.15     28.67 o
   1  10  -3      374.96      362.12     46.24 o
   2  10  -3       10.13      -16.56     21.97 o
   3  10  -3      207.84      216.65     35.39 o
   4  10  -3       87.29       75.45     25.70 o
   5  10  -3      379.06      366.46     47.26 o
   6  10  -3       34.76       22.39     17.79 o
   7  10  -3       33.91       52.67     23.70 o
   8  10  -3       57.04       74.85     61.72 o
   9  10  -3      429.18      450.49     48.60 o
   0  11  -3      471.52      442.68     73.10 o
   1  11  -3      459.74      468.98     68.59 o
   2  11  -3       15.03      -21.68     21.68 o
   3  11  -3       81.48      102.97     24.69 o
   4  11  -3      375.13      350.68     47.16 o
   5  11  -3        5.35       17.93     39.09 o
   6  11  -3       10.81       24.00     33.69 o
   7  11  -3      168.01      195.47     38.28 o
   8  11  -3      223.47      229.74     42.71 o
   1  12  -3      194.99      140.97     33.16 o
   2  12  -3      190.34      186.79     36.65 o
   3  12  -3      121.93       60.62     24.99 o
   4  12  -3       39.34        7.31     32.51 o
   5  12  -3      221.78      226.07     45.99 o
   6  12  -3      139.19      127.01     32.71 o
   7  12  -3       55.21       64.56     31.32 o
   0  13  -3       21.14       56.95     46.17 o
   1  13  -3      118.25       46.10     25.34 o
   2  13  -3       22.44       18.90     21.54 o
   3  13  -3      129.40      118.40     35.00 o
   4  13  -3      164.11      146.26     32.71 o
   5  13  -3       32.93       18.06     22.59 o
   6  13  -3       19.17        7.82     19.30 o
   1  14  -3       21.81      -19.74     19.74 o
   2  14  -3      239.13      332.62     53.23 o
   3  14  -3       21.15       28.63     21.57 o
   2   0  -2     2614.68     2314.18     39.83 o
   4   0  -2    10017.24     9211.59    101.33 o
   6   0  -2     1001.80      895.63     52.02 o
   8   0  -2     3403.92     2933.54     67.51 o
  10   0  -2     1568.69     1407.76    109.25 o
  12   0  -2      794.69      614.71     82.67 o
  14   0  -2      664.88      611.23     91.05 o
   1   1  -2     2763.29     3239.27    232.47 o
   2   1  -2      507.06      350.65     32.90 o
   3   1  -2     2013.85     1911.12     37.48 o
   4   1  -2      132.93      123.22     10.98 o
   5   1  -2     2752.70     2409.38     51.19 o
   6   1  -2       68.49       53.83     15.07 o
   7   1  -2      606.89      538.11     24.45 o
   8   1  -2      199.34      166.24     15.24 o
   9   1  -2     1731.26     1783.42    115.73 o
  10   1  -2       39.97       56.62     20.03 o
  11   1  -2       67.32       97.57     45.45 o
  12   1  -2       62.52      265.31     75.94 o
  13   1  -2     1046.35     1004.11     75.34 o
  14   1  -2      140.56      239.99     49.00 o
   0   2  -2     5649.56     6759.44    267.53 o
   1   2  -2      646.49      642.09     22.44 o
   2   2  -2       94.81       83.81      7.62 o
   3   2  -2     1723.64     1546.85     36.87 o
   4   2  -2     5828.85     5360.26     65.70 o
   5   2  -2      381.22      355.26     22.26 o
   6   2  -2      506.81      461.44     21.59 o
   7   2  -2      942.19      677.01     55.34 o
   8   2  -2     1470.36     1477.95     52.28 o
   9   2  -2       45.22       52.17     22.06 o
  10   2  -2      674.57      651.53     77.04 o
  11   2  -2      438.71      358.20     58.02 o
  12   2  -2      630.47      598.04     56.99 o
  13   2  -2       24.81      166.70     41.55 o
  14   2  -2      483.29      408.78     52.14 o
   1   3  -2     2937.84     3003.15     62.61 o
   2   3  -2     1255.89     1218.70     30.75 o
   3   3  -2     1441.35     1368.98     46.68 o
   4   3  -2      454.35      424.28     22.82 o
   5   3  -2     3328.97     3203.43     61.05 o
   6   3  -2     1272.34     1151.81     31.14 o
   7   3  -2      264.86      245.99     11.99 o
   8   3  -2      133.93      121.00     12.45 o
   9   3  -2     2052.20     2010.80     83.37 o
  10   3  -2      347.24      333.09     39.08 o
  11   3  -2       65.63       66.42     40.43 o
  12   3  -2      304.34      338.95     61.56 o
  13   3  -2      664.94      680.47     97.51 o
  14   3  -2      105.24       65.33     97.61 o
   0   4  -2     2975.37     2702.32    102.34 o
   1   4  -2     1094.92      913.81     29.38 o
   2   4  -2      234.69      258.22     14.05 o
   3   4  -2     1527.75     1405.51     43.35 o
   4   4  -2      838.75      832.36     33.53 o
   5   4  -2      254.05      276.57     20.15 o
   6   4  -2      314.66      263.61     15.12 o
   7   4  -2     1398.28     1345.89     36.30 o
   8   4  -2     1652.56     1564.55     48.08 o
   9   4  -2      100.37       93.14     19.95 o
  10   4  -2       79.82       74.21     21.48 o
  11   4  -2      601.11      641.58     55.01 o
  12   4  -2      308.02      332.70     63.15 o
  13   4  -2       16.02       59.54     36.41 o
  14   4  -2       73.20       63.78     29.99 o
   1   5  -2     1354.36     1215.89     53.88 o
   2   5  -2     4328.75     4283.43     74.83 o
   3   5  -2      720.41      735.34     31.36 o
   4   5  -2       25.52       24.80      7.49 o
   5   5  -2     1014.28      995.62     31.13 o
   6   5  -2     1501.30     1468.72     40.03 o
   7   5  -2      153.68      134.44     15.17 o
   8   5  -2      640.26      617.13     32.67 o
   9   5  -2      655.18      762.92     54.60 o
  10   5  -2      367.43      327.01     38.42 o
  11   5  -2       15.15       38.42     19.08 o
  12   5  -2      624.92      529.22     54.19 o
  13   5  -2      333.78      349.16     64.62 o
  14   5  -2      237.79      147.15     44.66 o
   0   6  -2      917.72      873.20     67.88 o
   1   6  -2      782.54      764.84     46.35 o
   2   6  -2      332.36      341.94     18.89 o
   3   6  -2     2819.35     2732.60     61.53 o
   4   6  -2      205.08      211.07     24.09 o
   5   6  -2      572.77      500.90     28.08 o
   6   6  -2       28.19       20.70      9.50 o
   7   6  -2     2049.81     2063.13     60.80 o
   8   6  -2      217.34      202.14     20.62 o
   9   6  -2       74.92       81.56     32.18 o
  10   6  -2        4.77       -8.00     16.50 o
  11   6  -2      836.49      944.73     68.45 o
  12   6  -2       91.34      126.35     32.37 o
  13   6  -2        1.85       18.83     30.42 o
   1   7  -2      147.23      121.02     19.73 o
   2   7  -2     3247.40     3210.65     74.82 o
   3   7  -2       81.61       91.95     14.23 o
   4   7  -2      183.23      210.06     30.94 o
   5   7  -2      318.71      303.53     22.76 o
   6   7  -2     1575.65     1495.39     57.78 o
   7   7  -2       55.35       63.52     13.28 o
   8   7  -2      549.11      467.91     36.83 o
   9   7  -2      171.33      141.95     25.22 o
  10   7  -2     1045.14      927.90     68.35 o
  11   7  -2       52.03       56.98     23.89 o
  12   7  -2      347.27      325.39     44.20 o
  13   7  -2        7.96       18.69     20.40 o
   0   8  -2       62.34       55.75     19.13 o
   1   8  -2      958.17     1024.65     60.96 o
   2   8  -2       11.89        6.36     23.00 o
   3   8  -2     1778.77     1538.80     76.90 o
   4   8  -2       24.11       -4.59     24.41 o
   5   8  -2      479.56      413.60     29.22 o
   6   8  -2      119.86      127.21     17.71 o
   7   8  -2     1093.10     1274.89     73.26 o
   8   8  -2       78.69      106.22     17.98 o
   9   8  -2       75.35       70.91     33.96 o
  10   8  -2      115.93       73.93     25.53 o
  11   8  -2      635.91      710.60     62.68 o
  12   8  -2       12.45       34.08     23.92 o
  13   8  -2        6.28       -0.46     18.47 o
   1   9  -2       64.13       44.80     13.66 o
   2   9  -2     2786.92     2813.88    108.04 o
   3   9  -2       36.45       40.68     16.27 o
   4   9  -2       27.00       25.36     16.27 o
   5   9  -2      351.62      345.07     35.38 o
   6   9  -2     1079.79     1099.09     68.59 o
   7   9  -2        7.95       26.21     13.35 o
   8   9  -2      529.63      459.62     35.13 o
   9   9  -2      126.90      130.45     42.23 o
  10   9  -2      634.50      611.47     74.94 o
  11   9  -2       32.13       15.92     20.47 o
  12   9  -2      240.50      241.22     77.77 o
   0  10  -2      313.36      332.06     56.05 o
   1  10  -2      574.51      645.00     54.47 o
   2  10  -2      251.38      261.16     36.49 o
   3  10  -2      837.71      813.46     62.56 o
   4  10  -2        5.69       13.68     17.18 o
   5  10  -2      205.32      182.35     25.35 o
   6  10  -2       96.90      103.09     21.86 o
   7  10  -2     1024.16     1008.40     64.20 o
   8  10  -2      154.90      177.35     32.55 o
   9  10  -2      114.55      125.13     32.95 o
  10  10  -2       10.29      -17.99     17.99 o
  11  10  -2      356.55      371.52     49.05 o
   1  11  -2      468.06      502.62     50.88 o
   2  11  -2      546.23      499.22     51.09 o
   3  11  -2      277.95      253.24     57.54 o
   4  11  -2       51.41       77.30     25.23 o
   5  11  -2      359.04      370.50     44.95 o
   6  11  -2      503.54      492.33     40.32 o
   7  11  -2        9.23        2.90     33.18 o
   8  11  -2       20.91       59.91     40.04 o
   9  11  -2      401.92      514.64     86.53 o
  10  11  -2      291.60      314.05     44.91 o
  11  11  -2       84.10       80.08     42.82 o
   0  12  -2      718.68      690.66     91.74 o
   1  12  -2      537.63      478.97     52.87 o
   2  12  -2       19.75       18.76     35.86 o
   3  12  -2      392.18      386.17     49.35 o
   4  12  -2      255.07      236.12     39.42 o
   5  12  -2      153.73      141.75     23.99 o
   6  12  -2      118.34       92.31     29.14 o
   7  12  -2      238.63      198.59     26.49 o
   8  12  -2      138.01      184.97     51.93 o
   9  12  -2       10.42       41.65     32.54 o
  10  12  -2       71.73       16.15     28.83 o
   1  13  -2      195.72      167.34     33.16 o
   2  13  -2      125.28      116.54     33.82 o
   3  13  -2       72.85       61.40     27.36 o
   4  13  -2        6.38        5.61     23.42 o
   5  13  -2      284.65      348.20     37.04 o
   6  13  -2      208.75      181.76     30.38 o
   7  13  -2       17.93        1.66     13.77 o
   8  13  -2       26.15       44.24     27.71 o
   9  13  -2      230.49      207.12     61.82 o
   0  14  -2      388.19      408.36     78.09 o
   1  14  -2       16.12       -9.71     28.99 o
   2  14  -2       58.24       24.68     20.58 o
   3  14  -2       26.14       -5.34     36.59 o
   4  14  -2      447.22      492.16     59.79 o
   5  14  -2       30.54       59.95     28.30 o
   6  14  -2       52.86       61.72     19.18 o
   7  14  -2       45.25       61.19     27.53 o
   8  14  -2      182.62      195.26     65.76 o
   1  15  -2      171.98      156.63     35.19 o
   2  15  -2       25.79       13.82     43.48 o
   3  15  -2      119.93      171.34     41.48 o
   4  15  -2        9.87        8.48     22.69 o
   5  15  -2      105.07       69.70     29.50 o
   6  15  -2       47.41       42.97     20.52 o
   0  16  -2      154.43      191.62     60.23 o
   1  16  -2        6.45       15.99     70.97 o
   2  16  -2        9.77      -28.06     28.06 o
   3  16  -2        3.58      -17.68     24.55 o
   4  16  -2      259.49      287.01     71.53 o
   2   0  -1    37070.52    34350.81    219.23 o
   4   0  -1     1394.06     1364.22     32.82 o
   8   0  -1     2181.32     2034.15    110.77 o
  10   0  -1     3038.64     2725.58    145.18 o
  12   0  -1     2344.33     2550.52    158.18 o
  14   0  -1      393.98      490.90     77.27 o
   0   1  -1     1163.43     1082.44     35.11 o
   1   1  -1     4573.75     4589.19     71.20 o
   2   1  -1     2078.27     2105.86     25.89 o
   3   1  -1     5137.67     4822.49     46.73 o
   4   1  -1      235.98      191.03      8.92 o
   5   1  -1      848.04      805.31     26.37 o
   6   1  -1      156.45      151.41     20.46 o
   7   1  -1     4808.95     4615.87    106.45 o
   8   1  -1      130.05      109.00     26.82 o
   9   1  -1      537.93      522.00     64.15 o
  10   1  -1       32.90       79.53     34.46 o
  11   1  -1     1743.21     1820.13     88.80 o
  12   1  -1       35.16      778.69    487.21 o
  13   1  -1       70.04      102.02     40.36 o
  14   1  -1       39.07      189.20     37.45 o
  15   1  -1      532.81      607.87     63.24 o
   1   2  -1     1874.62     1905.15     30.55 o
   2   2  -1    12566.59    12271.63    116.71 o
   3   2  -1      629.47      736.52     12.87 o
   4   2  -1       96.84      102.01      5.89 o
   5   2  -1     1655.91     1469.14     27.51 o
   6   2  -1     5395.91     5273.70    110.34 o
   7   2  -1      226.15      213.69     24.28 o
   8   2  -1      898.82      861.12     50.13 o
   9   2  -1     1226.44     1155.80     61.66 o
  10   2  -1     1213.33     1137.71     93.37 o
  11   2  -1      126.76      270.09     49.67 o
  12   2  -1      744.71      788.71     63.35 o
  13   2  -1      354.96      285.35     51.80 o
  14   2  -1      632.88      585.08     60.39 o
  15   2  -1      186.46      242.71     43.48 o
   0   3  -1     8698.53     8160.57    142.90 o
   1   3  -1     2179.02     2245.51     32.77 o
   2   3  -1      839.92      794.45     16.82 o
   3   3  -1     8017.80     8098.73     48.70 o
   4   3  -1     2012.07     1876.57     27.56 o
   5   3  -1     1545.88     1497.74     25.68 o
   6   3  -1      158.59      160.56     10.99 o
   7   3  -1     5052.74     5098.16    111.43 o
   8   3  -1     1518.14     1393.60     37.08 o
   9   3  -1      163.09      162.19     25.89 o
  10   3  -1      349.22      349.76     38.96 o
  11   3  -1     1911.02     2038.83    135.62 o
  12   3  -1      177.69      222.84     62.74 o
  13   3  -1        3.78       63.99     23.86 o
  14   3  -1      213.29      304.65     46.72 o
  15   3  -1      504.27      570.67     64.28 o
   1   4  -1     1492.25     1361.92     21.83 o
   2   4  -1     3998.99     4021.31     41.91 o
   3   4  -1      353.19      397.51     12.16 o
   4   4  -1      330.58      368.68     14.17 o
   5   4  -1     1988.57     1753.85     35.11 o
   6   4  -1     1464.75     1301.46     40.34 o
   7   4  -1      169.89      185.45     29.85 o
   8   4  -1       83.55       75.97      8.86 o
   9   4  -1     1236.56     1251.57     96.39 o
  10   4  -1      783.43      794.89     89.86 o
  11   4  -1        2.05      125.43     30.39 o
  12   4  -1      425.78      482.98     70.87 o
  13   4  -1      673.09      587.58     58.87 o
  14   4  -1      270.74      289.70     44.06 o
  15   4  -1       20.28       37.84     22.99 o
   0   5  -1     5821.23     5615.81    147.69 o
   1   5  -1     2257.27     2224.56     34.26 o
   2   5  -1      181.53      197.67     10.15 o
   3   5  -1     2625.64     2580.29     32.80 o
   4   5  -1     6486.58     6541.35     59.22 o
   5   5  -1      660.07      586.39     29.16 o
   6   5  -1      805.26      779.84     35.38 o
   7   5  -1     1483.52     1613.16    102.57 o
   8   5  -1     1709.63     1541.96     72.44 o
   9   5  -1      204.92      183.43     27.52 o
  10   5  -1      687.04      677.15     54.00 o
  11   5  -1      650.86      728.68    108.68 o
  12   5  -1      470.49      513.14     51.79 o
  13   5  -1        6.05       49.34     38.13 o
  14   5  -1      412.21      504.85    132.15 o
  15   5  -1      259.05      242.99     93.56 o
   1   6  -1     3242.58     3329.14     57.51 o
   2   6  -1      121.93      117.27     12.98 o
   3   6  -1     1467.42     1473.71     30.20 o
   4   6  -1      195.76      163.33     12.40 o
   5   6  -1     3443.17     3407.20     74.23 o
   6   6  -1      498.99      474.34     29.26 o
   7   6  -1      236.22      260.08     23.44 o
   8   6  -1       64.22       67.01     14.82 o
   9   6  -1     2152.33     1983.34     79.28 o
  10   6  -1      266.27      271.39     36.83 o
  11   6  -1        3.38       24.36     32.01 o
  12   6  -1       21.75       21.76     23.60 o
  13   6  -1      871.77      932.11     71.94 o
  14   6  -1      109.82      150.68     56.26 o
  15   6  -1       33.70       29.34     23.91 o
   0   7  -1     6745.15     6836.26    190.63 o
   1   7  -1     1036.76     1140.57     43.51 o
   2   7  -1      164.15      162.96     17.35 o
   3   7  -1      807.21      783.39     34.71 o
   4   7  -1     3531.21     3357.03     58.53 o
   5   7  -1      413.92      382.65     20.16 o
   6   7  -1      321.81      273.12     22.89 o
   7   7  -1      154.99      165.47     19.11 o
   8   7  -1     1898.30     1736.43     64.26 o
   9   7  -1       10.77       13.34     11.07 o
  10   7  -1      691.16      715.10     44.01 o
  11   7  -1      144.29      130.23     21.10 o
  12   7  -1      452.36      417.88     36.60 o
  13   7  -1       23.90       27.32     16.94 o
  14   7  -1      421.29      447.94     54.73 o
   1   8  -1     1930.62     1941.15     60.30 o
   2   8  -1      239.76      237.66     22.35 o
   3   8  -1      912.67      853.57     50.68 o
   4   8  -1       13.52       20.33     10.56 o
   5   8  -1     2577.87     2702.17     73.29 o
   6   8  -1        6.04        6.80      7.81 o
   7   8  -1      396.78      440.96     31.93 o
   8   8  -1      144.81      138.31     19.39 o
   9   8  -1     1289.14     1419.60     61.13 o
  10   8  -1       48.34       65.55     15.12 o
  11   8  -1       70.74       40.01     16.06 o
  12   8  -1       69.70       86.86     20.14 o
  13   8  -1      712.20      808.35     70.79 o
  14   8  -1       21.68       25.72     26.00 o
   0   9  -1     2460.25     2321.18    127.09 o
   1   9  -1       31.61       32.92     14.55 o
   2   9  -1      111.58      116.75     16.98 o
   3   9  -1      195.60      190.38     22.00 o
   4   9  -1     3635.82     3649.12    112.08 o
   5   9  -1       31.82       11.00     29.41 o
   6   9  -1      409.73      363.04     37.07 o
   7   9  -1      476.29      532.08     36.59 o
   8   9  -1     1112.85     1094.01     53.04 o
   9   9  -1       13.39        4.40     12.98 o
  10   9  -1      557.83      517.48     39.13 o
  11   9  -1       52.11       37.41     14.48 o
  12   9  -1      427.57      441.59     39.73 o
  13   9  -1       30.24       23.51     20.97 o
   1  10  -1     1375.67     1457.29     58.94 o
   2  10  -1      247.04      244.45     24.68 o
   3  10  -1      812.69      740.89     42.65 o
   4  10  -1      193.47      218.77     25.41 o
   5  10  -1     1432.42     1491.04     76.24 o
   6  10  -1       36.69       30.08     14.16 o
   7  10  -1      329.88      303.94     35.14 o
   8  10  -1        0.86       -2.79     14.47 o
   9  10  -1      783.64      810.00     49.68 o
  10  10  -1        6.81        4.97     18.70 o
  11  10  -1        8.12        7.18     12.16 o
  12  10  -1      121.05      121.42     23.55 o
  13  10  -1      476.34      511.75     62.18 o
   0  11  -1     1024.36     1025.12     95.10 o
   1  11  -1       99.84       93.42     16.18 o
   2  11  -1       55.49       54.70     14.24 o
   3  11  -1     1259.40     1347.29     61.01 o
   4  11  -1      439.86      452.56     37.37 o
   5  11  -1      250.11      227.08     57.87 o
   6  11  -1       12.08       -4.75     16.00 o
   7  11  -1     1089.72     1150.15     76.52 o
   8  11  -1      507.47      491.96     48.45 o
   9  11  -1      101.21       61.27     21.49 o
  10  11  -1       39.82       58.18     20.22 o
  11  11  -1      319.09      279.84     38.33 o
  12  11  -1      157.89      158.40     25.30 o
   1  12  -1      651.49      685.98     44.53 o
   2  12  -1      668.23      679.81     44.99 o
   3  12  -1      441.18      440.85     38.31 o
   4  12  -1       17.14       13.20     11.93 o
   5  12  -1      677.11      676.69     46.88 o
   6  12  -1      260.26      190.84     31.04 o
   7  12  -1       73.18       48.73     19.55 o
   8  12  -1      131.97      112.14     26.41 o
   9  12  -1      566.13      526.03     52.81 o
  10  12  -1       42.67       26.60     17.39 o
  11  12  -1       29.61       21.16     37.14 o
   0  13  -1      206.70      221.28     57.13 o
   1  13  -1      220.47      224.28     28.18 o
   2  13  -1       23.16       12.40     15.45 o
   3  13  -1      341.03      376.09     35.86 o
   4  13  -1      194.41      192.47     26.78 o
   5  13  -1       55.15       46.46     14.95 o
   6  13  -1       33.23       36.27     17.34 o
   7  13  -1      440.79      489.90     52.04 o
   8  13  -1      178.31      221.94     36.22 o
   9  13  -1       18.18       26.18     39.86 o
  10  13  -1        2.23       -9.42     18.63 o
   1  14  -1       36.39       28.50     18.24 o
   2  14  -1      672.89      697.92     50.13 o
   3  14  -1       61.76       70.84     20.79 o
   4  14  -1       46.99       42.38     20.17 o
   5  14  -1       12.71       -0.61     17.00 o
   6  14  -1      250.17      255.38     32.46 o
   7  14  -1       40.32       47.13     17.16 o
   8  14  -1      136.67      135.79     25.38 o
   9  14  -1       41.64       28.39     20.87 o
   0  15  -1       71.71       82.79     50.47 o
   1  15  -1      224.79      286.71     47.09 o
   2  15  -1       13.55       79.06     22.00 o
   3  15  -1      296.75      383.71     38.42 o
   4  15  -1       40.45       44.38     21.09 o
   5  15  -1       48.19       64.51     22.62 o
   6  15  -1        2.09       29.67     24.18 o
   7  15  -1      235.42      251.86     34.03 o
   8  15  -1       43.93       54.12     20.89 o
   1  16  -1        2.20       11.16     22.09 o
   2  16  -1      257.73      272.71     35.64 o
   3  16  -1        4.44       24.86     17.85 o
   4  16  -1       24.89       26.77     20.52 o
   5  16  -1       13.56       35.44     15.78 o
   6  16  -1      250.04      252.88     35.33 o
   7  16  -1       14.34       19.93     25.95 o
   0  17  -1       12.82       47.71     31.59 o
   1  17  -1      108.69       84.48     33.54 o
   2  17  -1        9.49       25.44     17.56 o
   3  17  -1       63.59       51.21     19.69 o
   4  17  -1        0.76       10.91     17.31 o
   5  17  -1       58.30       74.06     21.46 o
   2   0   0     3344.96     4887.45     77.22 o
   4   0   0     8709.03    13078.86    182.25 o
   6   0   0     2043.39     2231.92     97.08 o
   8   0   0     6341.59     7656.55    207.84 o
  10   0   0     2675.39     3752.61    160.57 o
  12   0   0      745.10      842.17     88.47 o
  14   0   0     2122.03     2108.28    151.73 o
  16   0   0      285.91      260.33     63.15 o
   2   1   0        7.60       18.80      4.44 o
   3   1   0      143.49      194.41     24.69 o
   4   1   0      101.99      123.83     13.68 o
   5   1   0     6574.51     8488.43    118.63 o
   6   1   0      128.53      121.32     23.36 o
   7   1   0      614.83      737.35     43.16 o
   8   1   0      259.31      264.94     38.87 o
   9   1   0     4267.24     5344.94    147.17 o
  10   1   0      363.23      349.90     53.25 o
  11   1   0      480.06      660.59    121.08 o
  12   1   0      319.75      471.12     47.99 o
  13   1   0      649.28      878.73     88.56 o
  14   1   0        4.32      479.10    236.85 o
  15   1   0       56.73       34.86     43.15 o
  16   1   0       67.14       30.57     23.18 o
   1   2   0     1942.75     1805.80     29.66 o
   2   2   0      460.33      536.99     22.67 o
   3   2   0     1610.44     1804.37    165.99 o
   4   2   0    14067.29    17105.83    847.23 o
   5   2   0       16.61       13.01      6.98 o
   6   2   0     1181.13     1334.80    147.82 o
   7   2   0     1716.86     2073.57     73.77 o
   8   2   0     2910.71     3218.79    351.77 o
   9   2   0        6.29        5.82     12.98 o
  10   2   0      793.45     1098.28     97.31 o
  11   2   0      520.95      492.05     47.44 o
  12   2   0     1180.53     1327.93    129.39 o
  13   2   0      106.71      326.35     42.79 o
  14   2   0      567.60      822.72    124.32 o
  15   2   0      200.06      171.92     33.59 o
  16   2   0      197.08      257.60     44.33 o
   1   3   0     6143.83     6261.05    102.82 o
   2   3   0    10828.26    10932.08     85.46 o
   3   3   0     1393.87     1532.86     72.40 o
   4   3   0       54.17       60.16      6.54 o
   5   3   0     9983.07    11905.74    889.53 o
   6   3   0     1120.53     1177.00    114.40 o
   7   3   0      783.15      926.87     51.31 o
   8   3   0      493.86      489.57     39.78 o
   9   3   0     3311.53     4100.19    485.76 o
  10   3   0     1108.66      947.86     61.58 o
  11   3   0        0.79      109.54     36.03 o
  12   3   0      318.99      569.41    135.91 o
  13   3   0     1417.53     1456.41     85.95 o
  14   3   0       19.21      115.15     52.65 o
  15   3   0        5.47       26.75     19.41 o
  16   3   0      227.78      210.62     69.30 o
   0   4   0     6153.44     6173.53    211.79 o
   1   4   0       67.56       69.61      8.11 o
   2   4   0     1120.88     1151.53     30.46 o
   3   4   0     3675.59     3623.44     45.74 o
   4   4   0     3905.14     4118.15     93.38 o
   5   4   0      388.20      330.16     27.79 o
   6   4   0      445.04      469.05     16.21 o
   7   4   0     1216.24     1344.36     30.77 o
   8   4   0      578.92      672.03     24.33 o
   9   4   0        8.93       23.09     13.85 o
  10   4   0      753.68      768.15     54.50 o
  11   4   0     1234.84     1306.83     86.35 o
  12   4   0      511.22      495.79     48.86 o
  13   4   0        0.44       53.70     29.75 o
  14   4   0      309.38      347.10     46.36 o
  15   4   0      337.80      341.68     48.91 o
   1   5   0     3251.27     3417.17     51.58 o
   2   5   0     7339.20     6912.36    109.24 o
   3   5   0     1673.32     1706.44     41.19 o
   4   5   0      757.04      786.10     28.82 o
   5   5   0     2106.29     2267.53     73.95 o
   6   5   0     5717.57     5730.30    124.06 o
   7   5   0      306.60      334.07     32.37 o
   8   5   0      992.77      916.72     28.25 o
   9   5   0     1277.00     1315.20     35.01 o
  10   5   0     1096.53      997.80     30.88 o
  11   5   0       99.75       96.03     27.30 o
  12   5   0      347.91      422.02     47.44 o
  13   5   0      457.77      544.76     54.04 o
  14   5   0      163.61      243.32     54.65 o
  15   5   0        0.49        3.36     17.65 o
   0   6   0     1564.96     1756.41     74.74 o
   1   6   0     5202.48     5559.35     87.69 o
   2   6   0      241.04      293.99     15.40 o
   3   6   0     2492.34     2377.12     54.30 o
   4   6   0     1188.33     1191.73     25.06 o
   5   6   0      470.24      490.54     28.54 o
   6   6   0      100.94      140.18     30.87 o
   7   6   0     3650.24     3713.70    108.96 o
   8   6   0      269.26      341.30     40.01 o
   9   6   0       25.90       20.16     15.03 o
  10   6   0        1.41        8.45     15.05 o
  11   6   0     1593.39     1611.92    145.15 o
  12   6   0      212.63      221.53     35.45 o
  13   6   0       36.41       35.60     21.43 o
  14   6   0        1.53        7.00     16.78 o
  15   6   0      722.88      643.20    114.96 o
   1   7   0     1473.00     1548.64     41.47 o
   2   7   0     6131.94     5723.94     81.10 o
   3   7   0     1185.49     1226.55     41.09 o
   4   7   0      270.71      281.19     17.06 o
   5   7   0      251.78      259.01     13.37 o
   6   7   0     2974.12     2742.71     86.84 o
   7   7   0      162.77      178.36     27.83 o
   8   7   0      341.38      335.66     35.29 o
   9   7   0       74.55       97.08     23.52 o
  10   7   0     1010.34     1033.82     77.56 o
  11   7   0       30.84       54.44     35.63 o
  12   7   0      879.60      975.21     71.87 o
  13   7   0      284.07      305.13     44.56 o
  14   7   0      201.99      164.14     79.09 o
  15   7   0       34.05        6.08     25.92 o
   0   8   0      499.78      688.20     41.37 o
   1   8   0     1990.68     2101.51     51.85 o
   2   8   0      214.35      215.26     14.06 o
   3   8   0     2622.52     2588.61     62.55 o
   4   8   0      116.81       90.95     13.93 o
   5   8   0      503.06      502.32     20.89 o
   6   8   0      144.21      132.18     23.76 o
   7   8   0     2361.81     2293.85     90.93 o
   8   8   0       13.86       27.30     11.13 o
   9   8   0      180.06      160.62     30.02 o
  10   8   0       21.16       -3.26     26.83 o
  11   8   0     1173.93     1333.88     82.95 o
  12   8   0       31.17       41.73     21.01 o
  13   8   0       14.69       31.13     22.18 o
  14   8   0       61.59       81.70     46.24 o
   1   9   0       67.60       68.77     10.75 o
   2   9   0     2772.68     2690.63     69.97 o
   3   9   0       16.15       15.90      6.41 o
   4   9   0      659.58      588.34     45.36 o
   5   9   0      346.42      346.37     20.43 o
   6   9   0     3349.52     3196.82    109.70 o
   7   9   0        8.48        3.99     13.75 o
   8   9   0      371.92      373.18     40.21 o
   9   9   0      271.99      307.61     38.68 o
  10   9   0      420.25      455.46     38.24 o
  11   9   0       14.08       17.66     15.24 o
  12   9   0      637.40      568.54     45.83 o
  13   9   0       13.71       42.78     22.78 o
  14   9   0      344.34      357.01     51.56 o
   0  10   0      131.30       49.02     34.28 o
   1  10   0     1256.41     1245.37     35.57 o
   2  10   0      145.43      145.46     12.73 o
   3  10   0     2053.79     2098.36     55.34 o
   4  10   0      266.08      304.93     35.40 o
   5  10   0     1122.07     1109.83     36.72 o
   6  10   0      418.21      443.50     43.07 o
   7  10   0      874.79      871.84     61.72 o
   8  10   0      116.68      149.87     29.47 o
   9  10   0       16.87       18.91     17.80 o
  10  10   0      218.34      188.80     31.04 o
  11  10   0      854.88      779.33     65.83 o
  12  10   0        6.96      -10.22     15.28 o
  13  10   0        7.30       36.70     22.57 o
   1  11   0      430.45      450.53     22.59 o
   2  11   0      886.87      852.45     32.47 o
   3  11   0        1.81        8.05      8.00 o
   4  11   0        2.69       -3.34     14.51 o
   5  11   0     2105.24     2235.48     98.55 o
   6  11   0      321.04      294.32     53.18 o
   7  11   0       69.52       70.58     23.87 o
   8  11   0       30.35       22.99     14.72 o
   9  11   0      496.12      479.12     57.29 o
  10  11   0      385.08      389.36     84.65 o
  11  11   0       14.97       -2.74     16.81 o
  12  11   0       71.07      126.68     32.84 o
   0  12   0      370.27      345.37     37.75 o
   1  12   0      502.44      449.75     24.62 o
   2  12   0        2.05       20.04      8.72 o
   3  12   0      852.55      842.90     38.64 o
   4  12   0      829.68      843.11     49.84 o
   5  12   0      109.36      108.87     19.89 o
   6  12   0       26.08       23.98     15.75 o
   7  12   0      990.41      869.20     65.63 o
   8  12   0       27.62       28.26     16.79 o
   9  12   0      123.01      112.43     28.14 o
  10  12   0      226.19      212.04     38.74 o
  11  12   0      283.41      347.21     48.54 o
  12  12   0       60.37       28.14     33.86 o
   1  13   0      400.13      421.91     27.80 o
   2  13   0      256.85      240.88     21.53 o
   3  13   0      159.91      196.68     26.32 o
   4  13   0        5.43       23.58     22.22 o
   5  13   0      433.95      484.79     40.26 o
   6  13   0      148.95      173.29     26.87 o
   7  13   0       45.13       18.56     19.04 o
   8  13   0       61.57       64.37     22.60 o
   9  13   0      307.78      333.40     45.02 o
  10  13   0      246.81      226.07     41.24 o
  11  13   0        0.91        6.81     20.47 o
   0  14   0     1390.19     1473.40     83.87 o
   1  14   0       69.64       47.99     16.78 o
   2  14   0        2.14        4.16     14.20 o
   3  14   0       15.90       26.54     20.28 o
   4  14   0      223.49      276.11     32.18 o
   5  14   0       86.48      101.10     19.31 o
   6  14   0      122.81      150.28     25.26 o
   7  14   0        5.81      -15.45     20.96 o
   8  14   0      270.74      319.90     43.33 o
   9  14   0       12.16       10.12     17.67 o
  10  14   0      180.88      240.56     93.03 o
   1  15   0      234.77      257.55     26.30 o
   2  15   0       83.95       76.79     21.32 o
   3  15   0       71.05       71.69     22.69 o
   4  15   0        0.17       -5.01     13.11 o
   5  15   0      429.63      452.29     42.57 o
   6  15   0       28.38       25.94     15.80 o
   7  15   0       31.76       55.03     18.16 o
   8  15   0        0.57       -0.74     21.28 o
   9  15   0      261.95      246.38     42.20 o
   0  16   0      295.23      375.74     48.50 o
   1  16   0        6.51       14.93     15.01 o
   2  16   0        0.25       11.34     21.80 o
   3  16   0        2.49       15.11     20.15 o
   4  16   0      280.17      285.31     35.08 o
   5  16   0        0.83       -8.73     14.97 o
   6  16   0       92.76       90.05     20.83 o
   7  16   0        1.26      -17.57     17.57 o
   1  17   0      126.93      109.65     23.70 o
   2  17   0        1.43       28.26     17.80 o
   3  17   0      150.06      146.47     36.25 o
   4  17   0        7.20       24.98     17.72 o
   5  17   0       19.22       33.40     19.03 o
   0  18   0      140.86      211.81     39.56 o
   1  18   0        0.82       70.06     39.55 o
   2  18   0       14.90       36.72     20.52 o
   2   0   1    35948.32    33059.97    227.17 o
   4   0   1     1676.91     1700.91     38.75 o
   6   0   1     7067.10     7556.33    166.54 o
   8   0   1     2202.29     2106.55    104.28 o
  10   0   1     3480.52     3066.65    145.07 o
  12   0   1     2020.69     1976.81    132.96 o
  14   0   1      255.52      290.78     56.94 o
   0   1   1     1422.62     1516.72     54.78 o
   1   1   1     5996.42     6710.64     87.36 o
   2   1   1     2053.06     2053.11     19.90 o
   3   1   1     3995.70     3782.60     32.80 o
   4   1   1      316.98      267.16     12.03 o
   5   1   1      606.95      620.19     22.63 o
   6   1   1      166.73      153.63     17.45 o
   7   1   1     4835.67     4733.47    123.78 o
   8   1   1      115.85       89.03     17.06 o
   9   1   1      525.89      517.05     39.31 o
  10   1   1       46.82       97.31     43.05 o
  11   1   1     1693.42     1831.16     84.26 o
  12   1   1       33.06      510.87    174.40 o
  13   1   1       78.55      115.82     27.47 o
  14   1   1       61.82      135.79     32.66 o
  15   1   1      597.77      571.58     60.20 o
   1   2   1     1770.35     1852.40     20.60 o
   2   2   1    12707.54    12638.49     94.78 o
   3   2   1      626.75      727.60     17.43 o
   4   2   1      134.32      138.69      8.02 o
   5   2   1     1409.55     1243.31     25.37 o
   6   2   1     5675.83     5660.83    102.78 o
   7   2   1      182.11      179.09     20.54 o
   8   2   1      933.13      894.76     48.58 o
   9   2   1     1287.05     1261.22     61.23 o
  10   2   1     1209.50     1183.31     98.73 o
  11   2   1      124.52      417.92    242.89 o
  12   2   1      758.77      772.05     57.69 o
  13   2   1      257.84      216.24     33.85 o
  14   2   1      656.38      637.38     59.86 o
  15   2   1      197.03      223.46     73.54 o
   0   3   1     8541.95     8031.47     67.95 o
   1   3   1     1932.80     2027.55     22.84 o
   2   3   1      910.13      854.56     15.25 o
   3   3   1     8151.19     8366.72     66.80 o
   4   3   1     2148.23     2014.98     35.93 o
   5   3   1     1730.08     1741.08     37.96 o
   6   3   1      164.29      160.73     12.17 o
   7   3   1     4654.93     4762.88    120.51 o
   8   3   1     1648.02     1597.74     47.47 o
   9   3   1      123.23      152.59     23.72 o
  10   3   1      361.71      386.87     40.91 o
  11   3   1     1925.38     1809.65     83.83 o
  12   3   1      195.24      252.63    103.76 o
  13   3   1        3.11       58.46     23.93 o
  14   3   1      187.97      326.04     73.85 o
  15   3   1      503.52      499.46     55.61 o
   1   4   1     1475.20     1395.82     22.16 o
   2   4   1     3650.42     3721.50     44.89 o
   3   4   1      345.13      406.92     11.54 o
   4   4   1      426.25      471.67     21.76 o
   5   4   1     1907.42     1778.33     47.51 o
   6   4   1     1551.65     1522.34     38.77 o
   7   4   1      149.14      135.59     14.05 o
   8   4   1       87.04       95.33     11.21 o
   9   4   1     1229.33     1288.84     42.04 o
  10   4   1      850.21      816.27     37.76 o
  11   4   1        2.70       18.91     35.79 o
  12   4   1      411.39      377.83     43.83 o
  13   4   1      648.06      604.83     55.50 o
  14   4   1      259.13      255.62     48.59 o
  15   4   1       31.58       42.62     42.05 o
   0   5   1     6092.26     5869.12     62.61 o
   1   5   1     2147.82     2101.65     30.38 o
   2   5   1      134.20      151.55     10.90 o
   3   5   1     2910.00     2944.95     57.10 o
   4   5   1     6688.20     6814.69     55.11 o
   5   5   1      794.95      721.85     28.95 o
   6   5   1      770.74      767.14     31.25 o
   7   5   1     1398.93     1643.81     47.55 o
   8   5   1     1563.63     1481.21     46.75 o
   9   5   1      189.80      191.29     18.65 o
  10   5   1      744.99      732.83     34.04 o
  11   5   1      690.00      707.67     37.89 o
  12   5   1      495.82      419.91     45.21 o
  13   5   1        4.62       -2.65     29.56 o
  14   5   1      454.26      442.79     50.57 o
  15   5   1      282.30      312.48     47.13 o
   1   6   1     3140.02     3162.44     47.65 o
   2   6   1      165.40      197.08     10.60 o
   3   6   1     1352.87     1195.70     65.96 o
   4   6   1      173.24      154.00     10.16 o
   5   6   1     3530.85     3448.31     92.09 o
   6   6   1      407.13      384.80     22.66 o
   7   6   1      268.44      243.49     21.55 o
   8   6   1       66.27       79.24     13.88 o
   9   6   1     2107.72     2288.90     59.97 o
  10   6   1      200.60      242.12     20.90 o
  11   6   1        4.50       13.53     11.89 o
  12   6   1       40.52       47.88     17.45 o
  13   6   1      789.26      729.25     63.21 o
  14   6   1      129.81      100.72     24.63 o
  15   6   1       37.03        5.77     16.92 o
   0   7   1     6972.47     6912.61    121.76 o
   1   7   1      943.58     1037.22     29.71 o
   2   7   1      148.87      155.86     13.68 o
   3   7   1      858.93      828.02     29.47 o
   4   7   1     3154.71     2871.78     52.96 o
   5   7   1      430.12      386.12     32.75 o
   6   7   1      398.54      367.55     35.02 o
   7   7   1      162.81      131.61     33.36 o
   8   7   1     2027.45     1901.07    123.55 o
   9   7   1       23.40       37.77     24.53 o
  10   7   1      684.99      787.36     88.08 o
  11   7   1      143.49       84.21     23.73 o
  12   7   1      447.40      417.12     38.84 o
  13   7   1       38.65       19.87     31.87 o
  14   7   1      415.72      381.18     56.39 o
   1   8   1     2052.74     1979.94     50.01 o
   2   8   1      249.43      249.22     18.48 o
   3   8   1      973.51      877.25     40.48 o
   4   8   1       12.19        5.60      8.17 o
   5   8   1     2758.92     2537.84     59.88 o
   6   8   1        6.11        3.23     11.16 o
   7   8   1      453.54      410.65     58.32 o
   8   8   1      156.25      101.18     30.48 o
   9   8   1     1200.59     1321.95    112.80 o
  10   8   1       38.57      134.12     42.67 o
  11   8   1       62.29       31.04     29.94 o
  12   8   1       56.31       65.29     34.21 o
  13   8   1      806.78      705.62     76.60 o
  14   8   1       26.72       49.76     34.29 o
   0   9   1     2196.98     2159.25     78.23 o
   1   9   1       18.34       27.72      7.77 o
   2   9   1      104.52       98.02     12.61 o
   3   9   1      204.91      203.09     15.77 o
   4   9   1     3606.03     3555.83     86.52 o
   5   9   1       31.83       32.96     10.77 o
   6   9   1      358.72      330.49     28.99 o
   7   9   1      447.00      413.20     44.09 o
   8   9   1      914.36      808.97     86.43 o
   9   9   1       21.67        7.24     22.56 o
  10   9   1      574.38      433.43     70.16 o
  11   9   1       50.08       60.53     36.81 o
  12   9   1      444.11      521.97     82.17 o
  13   9   1       30.41       43.64     36.26 o
   1  10   1     1384.80     1434.85     47.79 o
   2  10   1      195.74      190.40     18.00 o
   3  10   1      773.53      733.13     30.71 o
   4  10   1      244.07      229.04     20.05 o
   5  10   1     1573.26     1592.36     68.14 o
   6  10   1       82.18       86.15     16.26 o
   7  10   1      369.55      355.90     42.67 o
   8  10   1        5.80       -4.72     29.49 o
   9  10   1      781.51      726.24     60.88 o
  10  10   1       16.84       21.19     25.30 o
  11  10   1        5.19       -4.42     26.35 o
  12  10   1      127.50      124.80     45.70 o
  13  10   1      490.58      468.61     82.22 o
   0  11   1      985.65      985.73     59.90 o
   1  11   1       97.02       85.85     12.70 o
   2  11   1       64.95       63.40     12.13 o
   3  11   1     1326.50     1396.45     43.64 o
   4  11   1      443.61      439.52     28.81 o
   5  11   1      296.89      272.19     27.24 o
   6  11   1       18.22       17.30     10.30 o
   7  11   1      927.66     1021.05     71.79 o
   8  11   1      540.58      523.10     54.65 o
   9  11   1      107.61      137.82     32.28 o
  10  11   1       47.23       58.73     23.22 o
  11  11   1      348.17      329.22     46.46 o
  12  11   1      154.40      129.56     36.23 o
   1  12   1      661.06      696.24     37.86 o
   2  12   1      578.47      645.31     36.09 o
   3  12   1      490.20      510.86     27.94 o
   4  12   1       35.88       22.83     11.52 o
   5  12   1      585.29      545.48     34.55 o
   6  12   1      278.72      306.39     31.11 o
   7  12   1       45.82       48.07     20.72 o
   8  12   1      123.65      155.20     34.05 o
   9  12   1      572.80      517.50     57.06 o
  10  12   1       25.48       -2.90     40.13 o
  11  12   1       36.90       37.27     24.99 o
   0  13   1      217.07      195.82     33.90 o
   1  13   1      258.97      285.28     25.45 o
   2  13   1       22.86       19.23     11.77 o
   3  13   1      352.60      374.24     25.09 o
   4  13   1      203.45      211.16     22.09 o
   5  13   1       54.70       37.51     13.15 o
   6  13   1       34.56       41.01     12.11 o
   7  13   1      484.38      506.68     54.67 o
   8  13   1      180.87      197.68     62.45 o
   9  13   1       19.90       16.79     34.93 o
  10  13   1        1.05      -19.37     19.37 o
   1  14   1       32.15       69.14     18.88 o
   2  14   1      625.71      652.29     33.72 o
   3  14   1       52.02       51.61     11.81 o
   4  14   1       54.82       65.42     13.42 o
   5  14   1       17.38        7.72     11.41 o
   6  14   1      244.55      253.29     25.82 o
   7  14   1       33.20       23.80     16.81 o
   8  14   1      135.67      147.77     33.06 o
   9  14   1       55.83       70.54     26.28 o
   0  15   1       71.29      109.25     25.90 o
   1  15   1      280.77      337.54     30.37 o
   2  15   1       12.65       42.25     12.28 o
   3  15   1      257.00      300.53     24.96 o
   4  15   1       42.53       16.43     11.99 o
   5  15   1       42.07       32.68     14.06 o
   6  15   1        2.63       25.75     16.49 o
   7  15   1      224.83      239.95     32.03 o
   8  15   1       50.74       62.21     20.77 o
   1  16   1        2.63       39.19     18.64 o
   2  16   1      266.22      295.32     30.17 o
   3  16   1        6.32       23.22     28.30 o
   4  16   1       21.00       34.31     15.32 o
   5  16   1       15.93       11.99     13.42 o
   6  16   1      245.82      289.00     35.60 o
   7  16   1       10.68       18.12     16.57 o
   0  17   1        9.89       63.39     26.83 o
   1  17   1       92.60       98.16     20.98 o
   2  17   1       10.87       59.50     17.87 o
   3  17   1       66.80       71.89     20.28 o
   4  17   1        0.09       -2.43     16.09 o
   5  17   1       46.15       49.60     22.80 o
   0   0   2     6989.20     8541.49    164.57 o
   2   0   2     2599.44     2807.15     68.18 o
   4   0   2     9319.58     9416.28    108.88 o
   6   0   2     1135.45     1135.70     72.67 o
   8   0   2     3855.77     3958.89    141.17 o
  10   0   2     1388.87     1446.92     99.48 o
  12   0   2      813.52      770.57     80.24 o
  14   0   2      540.29      564.81     82.08 o
   1   1   2     2931.71     3496.89     65.53 o
   2   1   2      619.54      639.61     15.70 o
   3   1   2     2287.54     2502.53     69.99 o
   4   1   2      124.75      143.26     11.71 o
   5   1   2     2385.31     2354.82     48.70 o
   6   1   2       86.23       86.63     11.65 o
   7   1   2      529.56      554.50     29.96 o
   8   1   2      241.87      292.59     72.81 o
   9   1   2     1739.13     1780.11     72.04 o
  10   1   2       60.32      283.95     41.75 o
  11   1   2       58.01      182.40    104.00 o
  12   1   2       55.37      354.32     46.10 o
  13   1   2     1041.44     1175.52     75.11 o
  14   1   2      134.12      290.05     66.70 o
   0   2   2     5246.24     6378.73    103.42 o
   1   2   2      672.92      655.95     22.72 o
   2   2   2      130.51      144.68      7.00 o
   3   2   2     1454.11     1450.37     31.78 o
   4   2   2     6204.93     6009.91     66.04 o
   5   2   2      308.92      312.37     14.93 o
   6   2   2      614.27      646.61     29.20 o
   7   2   2      931.21      787.83     34.53 o
   8   2   2     1605.36     1659.32    113.64 o
   9   2   2       54.20       64.23     25.11 o
  10   2   2      658.80      617.23     41.69 o
  11   2   2      355.31      340.88     29.51 o
  12   2   2      680.22      724.62     45.89 o
  13   2   2       22.60      388.62     36.49 o
  14   2   2      470.99      483.57     73.87 o
   1   3   2     2863.95     2922.92     39.63 o
   2   3   2     1442.94     1414.91     22.79 o
   3   3   2     1501.75     1533.21     22.44 o
   4   3   2      457.06      466.72     17.75 o
   5   3   2     3110.67     3093.38     69.98 o
   6   3   2     1266.52     1206.49     38.91 o
   7   3   2      289.17      297.42     21.53 o
   8   3   2      180.79      166.40     20.75 o
   9   3   2     1841.21     1886.36     69.76 o
  10   3   2      431.81      462.40     32.38 o
  11   3   2       50.45      104.19     18.28 o
  12   3   2      302.92      424.64     58.57 o
  13   3   2      723.31      783.65     55.58 o
  14   3   2       95.40      133.47     46.22 o
   0   4   2     2774.58     2501.67     50.51 o
   1   4   2     1033.88      892.22     19.27 o
   2   4   2      268.84      292.60     11.19 o
   3   4   2     1536.20     1511.37     25.50 o
   4   4   2      800.22      851.60     29.86 o
   5   4   2      246.80      266.38     15.31 o
   6   4   2      311.94      296.14     20.05 o
   7   4   2     1341.02     1397.81     45.38 o
   8   4   2     1703.17     1743.33     54.47 o
   9   4   2      101.47       98.93     17.73 o
  10   4   2      106.47      112.27     19.25 o
  11   4   2      588.28      702.85     46.92 o
  12   4   2      301.90      368.68     48.03 o
  13   4   2       19.05      111.25     43.44 o
  14   4   2       69.79       92.08     38.71 o
   1   5   2     1444.43     1277.13     27.26 o
   2   5   2     4386.88     4262.37     42.26 o
   3   5   2      783.26      808.65     22.45 o
   4   5   2       20.39        7.97      4.86 o
   5   5   2     1042.38      922.23     29.24 o
   6   5   2     1595.50     1510.35     44.57 o
   7   5   2      158.89      145.31     13.85 o
   8   5   2      654.46      615.86     45.59 o
   9   5   2      681.53      733.86     42.61 o
  10   5   2      335.66      324.32     52.13 o
  11   5   2       16.62       32.67     19.42 o
   0   6   2      850.86      804.28     28.75 o
   1   6   2      790.71      752.24     21.01 o
   2   6   2      331.12      286.26     14.40 o
   3   6   2     2723.95     2583.30     46.67 o
   4   6   2      203.44      237.79     16.50 o
   5   6   2      560.75      441.69     17.04 o
   6   6   2       26.49       26.14     10.10 o
   7   6   2     2028.78     2000.08     49.62 o
   8   6   2      160.84      145.85     15.09 o
   9   6   2       83.35       70.20     15.28 o
  10   6   2        4.90       -7.21     14.58 o
  11   6   2      775.20      856.63     66.68 o
   1   7   2      133.05      137.74      9.30 o
   2   7   2     3147.72     3175.20     53.05 o
   3   7   2       56.83       56.12      9.94 o
   4   7   2      207.34      268.89     18.29 o
   5   7   2      335.83      321.65     21.48 o
   6   7   2     1524.14     1577.72     79.83 o
   7   7   2       72.50       62.59      9.81 o
   8   7   2      540.33      496.13     27.13 o
   9   7   2      165.14      165.50     24.20 o
  10   7   2     1061.17      980.91     68.40 o
   0   8   2       66.20       63.93     10.77 o
   1   8   2     1003.08     1006.54     27.28 o
   2   8   2        9.71        7.62      5.09 o
   3   8   2     2007.12     1710.48     39.41 o
   4   8   2       29.47       40.72      9.16 o
   5   8   2      558.94      523.26     43.86 o
   6   8   2      139.22      115.68     22.00 o
   7   8   2     1117.33     1099.84     65.40 o
   8   8   2       65.76       47.64     18.26 o
   9   8   2       70.54       68.31     28.31 o
  10   8   2      100.95       83.95     38.30 o
   1   9   2       66.72       60.20      8.03 o
   2   9   2     2530.01     2484.02     61.03 o
   3   9   2       45.07       48.24      9.69 o
   4   9   2       26.90       36.15      9.64 o
   5   9   2      311.55      335.47     19.91 o
   6   9   2     1051.13     1100.46     64.37 o
   7   9   2       11.03        3.82     14.12 o
   8   9   2      463.43      416.32     62.82 o
   9   9   2      114.22      122.06     40.67 o
  10   9   2      511.84      444.54     68.66 o
  11   9   2       41.69      132.81     42.88 o
   0  10   2      244.89      235.53     27.86 o
   1  10   2      543.32      570.39     31.39 o
   2  10   2      277.51      264.60     23.26 o
   3  10   2      956.60      892.81     38.73 o
   4  10   2       28.50       50.03      8.06 o
   5  10   2      254.51      218.43     24.56 o
   6  10   2      116.44      127.78     23.73 o
   7  10   2     1030.24      971.32     53.68 o
   8  10   2      186.27      216.49     54.74 o
   9  10   2      108.83       85.35     37.88 o
  10  10   2       32.39       25.74     37.57 o
  11  10   2      385.87      352.61     68.75 o
   1  11   2      489.70      539.46     31.90 o
   2  11   2      579.92      521.38     31.08 o
   3  11   2      313.22      295.78     23.35 o
   4  11   2       54.19       54.05     10.41 o
   5  11   2      310.24      307.86     25.74 o
   6  11   2      483.76      512.92     40.78 o
   7  11   2       10.95       -6.93     14.64 o
   8  11   2       37.08       38.20     15.25 o
   9  11   2      328.34      324.06     45.95 o
  10  11   2      317.74      332.34     47.50 o
  11  11   2       93.69      107.14     30.96 o
   0  12   2      560.26      609.62     50.86 o
   1  12   2      562.38      534.08     33.80 o
   2  12   2       28.40       26.19      9.98 o
   3  12   2      324.57      339.39     27.04 o
   4  12   2      254.30      291.12     22.33 o
   5  12   2      127.95      133.25     18.69 o
   6  12   2      131.99      140.45     19.85 o
   7  12   2      239.49      232.24     29.56 o
   8  12   2      133.44      132.55     24.03 o
   9  12   2       25.05       38.06     22.40 o
  10  12   2       57.79       61.25     32.16 o
   1  13   2      240.94      233.85     24.66 o
   2  13   2      148.68      138.25     19.53 o
   3  13   2      104.86      150.16     20.15 o
   4  13   2        4.42        9.53     10.08 o
   5  13   2      291.66      290.25     27.50 o
   6  13   2      198.41      221.56     26.71 o
   7  13   2       16.56        1.22     11.11 o
   8  13   2       34.75       28.01     14.73 o
   9  13   2      258.80      272.61     74.50 o
   0  14   2      380.29      403.90     44.57 o
   1  14   2       16.70       32.82     14.84 o
   2  14   2       56.49       49.48     15.49 o
   3  14   2       22.62       26.79     11.09 o
   4  14   2      386.62      417.13     28.96 o
   5  14   2       24.77       18.66     12.58 o
   6  14   2       56.97       57.53     15.74 o
   7  14   2       50.14       46.06     13.69 o
   8  14   2      201.28      170.45     23.65 o
   1  15   2      178.15      207.34     30.84 o
   2  15   2       28.48       28.36     13.49 o
   3  15   2      124.90      124.70     17.39 o
   4  15   2        8.68      -10.04     13.58 o
   5  15   2      102.30      109.65     19.63 o
   6  15   2       49.23       29.09     15.35 o
   0  16   2      157.93      168.88     34.33 o
   1  16   2        5.19       31.80     13.84 o
   2  16   2        7.59        9.38     13.90 o
   3  16   2        4.97       24.50     12.96 o
   4  16   2      268.77      261.88     28.32 o
   2   0   3     2644.41     2985.97    106.01 o
   4   0   3      940.60     1014.99     54.41 o
   6   0   3     2717.54     2703.98     91.78 o
   8   0   3      423.83      503.97     43.42 o
  10   0   3      812.02      861.98     87.82 o
  12   0   3      593.02      531.24     70.97 o
   0   1   3       19.17       16.93     10.74 o
   1   1   3     1455.79     1885.11     49.13 o
   3   1   3     2069.46     2195.00     48.26 o
   4   1   3      365.92      627.87     43.20 o
   5   1   3     1112.85     1252.11     60.13 o
   6   1   3      279.71      761.80     68.46 o
   7   1   3      737.31      770.66     36.34 o
   8   1   3       88.99      104.10     21.42 o
   9   1   3       44.98       14.24     12.66 o
  10   1   3       46.58      191.36     40.85 o
  11   1   3      896.17      877.64     62.57 o
  12   1   3       32.29      132.43     82.40 o
  13   1   3       38.32       42.87     18.57 o
   1   2   3      370.45      580.84     38.09 o
   2   2   3     2099.66     2229.71     47.76 o
   3   2   3       72.91      225.74     45.37 o
   4   2   3      443.81      560.09     32.73 o
   5   2   3      883.74     1009.60     58.91 o
   6   2   3     2167.68     2210.25     59.45 o
   7   2   3      156.42      221.40     28.42 o
   8   2   3      478.97      479.78     44.80 o
   9   2   3      128.62      136.60     35.13 o
  10   2   3      762.87      795.11     79.80 o
  11   2   3       36.61      202.97     50.79 o
  12   2   3      178.45      166.94     39.23 o
   0   3   3      903.50      774.91     46.31 o
   1   3   3     1675.53     1844.37     47.96 o
   2   3   3      104.86      116.10     11.47 o
   3   3   3      962.58      985.94     27.88 o
   4   3   3      542.16      617.73     28.48 o
   5   3   3      308.18      382.42     25.19 o
   6   3   3       31.18       66.96     22.58 o
   7   3   3     1144.70     1074.89     60.88 o
   8   3   3      171.68      174.13     26.31 o
   9   3   3       38.03       32.44     17.55 o
  10   3   3      282.68      361.14     56.68 o
  11   3   3      530.72      553.40     70.27 o
  12   3   3      120.16      159.05     38.90 o
   1   4   3      819.39      852.14     37.65 o
   2   4   3      971.23      989.13     28.09 o
   3   4   3      331.88      357.46     17.88 o
   4   4   3       82.27      105.00     10.39 o
   5   4   3     1137.23     1163.70     47.52 o
   6   4   3      655.09      643.96     47.38 o
   7   4   3      184.99      206.43     29.42 o
   8   4   3      107.86      120.95     24.55 o
   9   4   3      524.81      551.28     47.41 o
  10   4   3      539.29      548.01     66.43 o
  11   4   3       31.71      103.59     32.88 o
  12   4   3      110.82      121.44     35.81 o
   0   5   3     1838.63     1741.95     68.68 o
   1   5   3      612.65      594.69     32.46 o
   2   5   3       21.09       20.73      5.95 o
   3   5   3      514.89      542.68     23.82 o
   4   5   3     1408.73     1396.75     36.88 o
   5   5   3      148.59      158.71     18.62 o
   6   5   3      274.41      257.61     39.36 o
   7   5   3      535.51      490.98     42.94 o
   8   5   3      426.11      476.94     45.09 o
   9   5   3       42.95       61.69     19.53 o
  10   5   3      339.35      294.53     50.39 o
  11   5   3      305.59      295.77     50.05 o
  12   5   3      156.86      170.40     40.58 o
   1   6   3      892.10      933.67     36.56 o
   2   6   3      317.80      259.86     18.99 o
   3   6   3      419.49      487.12     25.13 o
   4   6   3       12.09       20.99     10.18 o
   5   6   3     1155.67     1090.65     45.18 o
   6   6   3      185.21      189.65     36.13 o
   7   6   3      132.38      106.55     21.97 o
   8   6   3       23.15       34.74     17.78 o
   9   6   3      707.91      708.04     83.27 o
  10   6   3       62.06       66.50     27.58 o
  11   6   3       20.73       53.86     27.60 o
   0   7   3     2063.59     2070.79     79.07 o
   1   7   3       24.81        7.35      5.50 o
   2   7   3       47.21       47.58      9.08 o
   3   7   3       14.01       17.36      9.68 o
   4   7   3     1177.02     1231.19     50.51 o
   5   7   3        4.50        9.94     14.80 o
   6   7   3      167.63      241.61     50.24 o
   7   7   3      155.05      139.93     25.41 o
   8   7   3      684.77      782.01     55.43 o
   9   7   3       52.11       60.34     19.42 o
  10   7   3      343.47      350.74     38.53 o
   1   8   3      808.85      807.92     40.78 o
   2   8   3       84.18       98.62     16.18 o
   3   8   3      437.72      504.68     32.18 o
   4   8   3       76.21      105.03     15.48 o
   5   8   3      791.46      741.45     80.70 o
   6   8   3        7.27       26.03     27.84 o
   7   8   3       57.75       76.84     34.13 o
   8   8   3        8.87       26.71     24.64 o
   9   8   3      742.15      726.88     89.09 o
  10   8   3       17.06       67.76     36.21 o
   0   9   3     1780.30     1911.34    118.23 o
   1   9   3      124.46      163.24     19.54 o
   2   9   3       19.85        7.03      9.38 o
   3   9   3       89.59      103.35     15.74 o
   4   9   3      688.65      703.45     37.53 o
   5   9   3       11.05       17.12     23.63 o
   6   9   3      216.58      234.55     50.13 o
   7   9   3       51.39       47.60     36.12 o
   8   9   3      561.79      589.58     79.53 o
   9   9   3       43.21       95.19     42.84 o
  10   9   3       90.35      110.60     37.86 o
   1  10   3      411.56      413.85     32.29 o
   2  10   3       22.87       22.73     14.37 o
   3  10   3      241.29      229.12     23.40 o
   4  10   3      101.10      153.22     26.20 o
   5  10   3      387.13      404.77     46.64 o
   6  10   3       46.32       85.74     27.19 o
   7  10   3       34.53       24.16     20.28 o
   8  10   3       66.66      131.55     43.95 o
   9  10   3      434.10      442.90     74.27 o
   0  11   3      571.11      576.90     69.74 o
   1  11   3      462.70      511.17     47.80 o
   2  11   3       14.07        7.65      9.90 o
   3  11   3       67.09       73.51     20.64 o
   4  11   3      355.32      376.02     40.67 o
   5  11   3        4.87       39.30     18.05 o
   6  11   3       13.28       23.43     19.74 o
   7  11   3      150.84      160.64     35.07 o
   8  11   3      235.14      235.16     41.79 o
   1  12   3      165.08      139.84     28.72 o
   2  12   3      147.24      195.52     32.46 o
   3  12   3       97.42       96.26     22.24 o
   4  12   3       43.91       76.87     25.88 o
   5  12   3      214.67      212.44     37.51 o
   6  12   3      142.99      135.49     32.32 o
   7  12   3       59.61       39.66     22.39 o
   0  13   3       45.98       39.19     28.74 o
   1  13   3      159.41      152.50     29.12 o
   2  13   3       20.68       20.73     17.68 o
   3  13   3      137.35      128.52     43.89 o
   4  13   3      169.94      167.12     25.11 o
   5  13   3       38.87       66.49     40.39 o
   6  13   3       24.20       41.79     21.59 o
   1  14   3       21.51       31.86     19.47 o
   2  14   3      224.30      274.63     39.53 o
   3  14   3       21.27       14.02     42.48 o
   0   0   4      929.27      989.25     86.21 o
   2   0   4      131.26      119.84     36.07 o
   4   0   4     1142.25     1333.47     73.09 o
   6   0   4      216.77      194.21     31.31 o
   8   0   4      422.87      493.20     50.33 o
   1   1   4      822.38      991.72     43.91 o
   2   1   4       17.14       15.35     11.36 o
   3   1   4      553.85      579.01     48.90 o
   4   1   4       69.05       86.92     18.79 o
   5   1   4      765.96      724.72     39.75 o
   6   1   4      160.07      141.09     18.91 o
   7   1   4      165.03      160.59     20.70 o
   8   1   4       25.82       31.55     14.30 o
   9   1   4      339.72      318.35     35.66 o
   0   2   4      754.53      872.05     57.72 o
   1   2   4       61.75      104.93     24.45 o
   2   2   4       51.53       71.52     15.69 o
   3   2   4      297.98      255.95     27.95 o
   4   2   4      818.53      895.08     48.64 o
   5   2   4      124.06      123.73     17.13 o
   6   2   4      338.79      374.40     29.09 o
   7   2   4      150.62      130.63     19.01 o
   8   2   4      806.05      703.32     48.90 o
   9   2   4       14.03       15.13     16.46 o
   1   3   4      538.66      584.68     39.67 o
   2   3   4      297.71      301.78     29.66 o
   3   3   4      406.53      451.81     29.97 o
   4   3   4       74.46       82.93     18.01 o
   5   3   4      318.30      318.12     26.44 o
   6   3   4      148.34      149.96     19.23 o
   7   3   4       30.48       42.90     12.78 o
   8   3   4       45.50       52.08     17.88 o
   9   3   4      351.59      326.36     36.10 o
   0   4   4      769.44      851.50     80.45 o
   1   4   4      338.94      406.55     42.39 o
   2   4   4        1.20       -5.84     13.41 o
   3   4   4      394.33      396.18     27.51 o
   4   4   4      350.36      345.58     25.99 o
   5   4   4       82.71      104.67     16.23 o
   6   4   4       22.05       18.90     11.67 o
   7   4   4      441.52      430.44     39.30 o
   8   4   4      197.44      226.62     30.23 o
   9   4   4       51.15       59.61     17.92 o
   1   5   4      197.03      215.35     25.23 o
   2   5   4      499.19      473.43     43.53 o
   3   5   4       87.76       73.02     18.93 o
   4   5   4      112.67       98.40     17.53 o
   5   5   4      259.77      273.90     31.76 o
   6   5   4      457.92      467.61     42.65 o
   7   5   4       36.79       36.55     15.56 o
   8   5   4      144.91      149.69     25.82 o
   0   6   4       72.11       82.66     31.76 o
   1   6   4      360.32      360.37     31.94 o
   2   6   4       20.46       21.37     11.89 o
   3   6   4      381.12      454.87     43.26 o
   4   6   4      148.88      126.68     23.71 o
   5   6   4      121.87      161.47     51.81 o
   6   6   4       41.21       26.00     13.56 o
   7   6   4      279.98      273.04     32.74 o
   8   6   4       72.81       62.66     21.58 o
   1   7   4        7.56       16.49     14.61 o
   2   7   4      762.79      780.12     47.60 o
   3   7   4       13.75        9.89     12.23 o
   4   7   4       39.86       52.81     16.68 o
   5   7   4        7.33       -4.21     18.25 o
   6   7   4      433.04      411.45     48.30 o
   7   7   4        1.38       -7.04     36.58 o
   0   8   4      113.99      170.01     40.91 o
   1   8   4      332.11      307.13     32.04 o
   2   8   4       44.26       47.81     14.93 o
   3   8   4      313.43      389.37     36.21 o
   4   8   4        0.79      -21.68     21.68 o
   5   8   4       51.36       46.04     30.44 o
   6   8   4       14.25       -4.58     20.85 o
   1   9   4       51.22       56.25     15.30 o
   2   9   4      405.09      454.76     38.34 o
   3   9   4       57.44       56.95     18.52 o
   4   9   4       25.38      -21.70     21.70 o
   5   9   4        4.22        2.01     20.81 o
   0  10   4      141.64      193.61     44.49 o
   1  10   4      238.64      204.69     25.98 o
   2  10   4        1.80      -25.35     32.08 o
   3  10   4      119.75      103.97     26.22 o
   4  10   4       14.74      -33.60     41.14 o
   1  11   4       83.04       70.13     30.17 o
   2   0   5      368.78      424.20     73.95 o
   0   1   5       14.61       69.30     37.58 o
   1   1   5      228.72      299.48     39.67 o
   2   1   5        8.06       26.33     19.38 o
   1   2   5       52.28       71.93     24.12 o
 
